# Supplementary material for: Strength training improves heart function, collagen and strength in rats with heart failure
Source: J Physiol Sci. 2024 Feb 16;74:10. doi: 10.1186/s12576-024-00899-3 (PMC10873996; doi:10.1186/s12576-024-00899-3)
Supplement: Supplementary file 1 — Additional file 1: File with raw data about body mass before MI sugery, and before and after ST protocol. [file 12576_2024_899_MOESM1_ESM.xlsx]

## Sheet: Planilha2
	Controle				IM				IMT				% aumento
	Pcorp I	Pcorp F PRE	Pcorp F POS		Pcorp I	Pcorp F PRE	Pcorp F POS		Pcorp I	Pcorp F PRE	Pcorp F POS		C	IM	IMT
													27.7628	19.1429	18.0791
	120	268	371		115	283	350		122	290	354		22.9282	26.1364	30.7042
	102	279	362		115	260	352		106	246	355		33.6788	35.5932	19.1429
	106	256	386		129	228	354		106	283	350		35.2941	31.2676	33.6043
	135	242	374		120	244	355		106	245	369		25.2055	30.1994	36.5651
	145	273	365		122	245	351		135	229	361		28.2258	27.9539	39.071
	136	267	372		120	250	347		136	223	366		33.8889	24.581	33.7017
	137	238	360		118	270	358		144	240	362		30.4582	27.1955	31.9444
	144	258	371		117	257	353		125	245	360		36.0434	32.2493	22.2841
	139	236	369		122	250	369		139	279	359		38.3378
	125	230	373
média	128.9	254.7	370.3		119.778	254.111	354.333		124.333	253.333	359.556		31.5623	29.397	30.8772
DP	15.2202	17.2114	7.27324		4.35252	15.933	6.32456		15.2725	24.408	5.93951		5.20954	3.614	6.84116
